# Supplementary material for: Improving the Transduction Efficiency and Antitumor Effect of Conditionally Replicative Adenovirus by Application of 6-Cyclohexyl Methyl-β-D-maltoside
Source: Molecules. 2023 Jan 5;28(2):528. doi: 10.3390/molecules28020528 (PMC9862058; doi:10.3390/molecules28020528)
Supplement: Supplementary file 1 [file molecules-28-00528-s001.zip]

Archive with 1 entries (1 files):
- molecules-2071396-supplementary.pdf
